# Supplementary material for: Translation, content validity and internal structure of the Brazilian version of the Adolescent Resilience Questionnaire (B-ARQ)
Source: PLoS One. 2025 Feb 3;20(2):e0310450. doi: 10.1371/journal.pone.0310450 (PMC11790171; doi:10.1371/journal.pone.0310450)
Supplement: S1 File — (XLSX) [file pone.0310450.s001.xlsx]

## Sheet: Data
Q1	Q2	Q3	Q4	Q5	Q6	Q7	Q8	Q9	Q10	Q11	Q12	Q13	Q14	Q15	Q16	Q17	Q18	Q19	Q20	Q21	Q22	Q23	Q24	Q25	Q26	Q27	Q28	Q29	Q30	Q31	Q32	Q33	Q34	Q35	Q36	Q37	Q38	Q39	Q40	Q41	Q42	Q43	Q44	Q45	Q46	Q47	Q48	Q49	Q50
5	5	4	5	3	5	5	4	3	5	1	1	5	5	5	5	3	5	3	3	1	5	5	1	3	3	4	2	5	3	3	4	5	1	5	5	5	4	5	5	5	5	5	5	5	4	5	5	5	5
3	4	3	4	1	5	4	4	4	5	4	3	2	5	4	4	5	3	4	3	4	3	3	5	2	4	3	5	2	1	2	5	1	3	4	2	3	3	3	5	5	5	4	4	3	4	2	5	4	1
5	1	2	4	1	5	3	4	2	2	3	3	3	1	2	5	2	4	3	1	2	3	2	2	1	2	2	2	5	3	3	2	3	3	4	5	4	2	3	3	4	4	4	4	4	4	4	5	5	5
5	5	3	3	1	4	3	4	4	4	3	2	5	4	5	4	3	4	3	1	1	3	2	3	3	3	4	2	5	3	1	3	4	3	3	5	3	3	3	3	5	4	5	5	5	1	4	5	4	5
5	3	3	4	3	4	3	3	3	2	3	3	4	3	4	2	3	3	3	3	2	3	3	2	3	3	2	3	3	3	3	3	3	2	3	4	4	2	3	4	5	3	3	4	3	3	4	4	3	5
4	3	2	3	1	4	5	3	3	3	1	5	3	3	5	5	2	4	1	4	4	2	3	4	3	3	3	4	3	3	3	3	3	3	4	3	3	3	3	3	4	4	3	3	3	3	5	4	5	5
3	4	2	3	5	3	4	3	2	3	2	3	4	4	2	4	3	4	3	1	1	3	3	3	3	1	4	1	4	1	2	2	3	3	2	2	3	3	3	3	2	2	3	3	2	5	3	3	5	3
3	5	1	4	5	5	5	1	5	3	1	3	4	3	1	5	3	4	2	2	5	1	3	2	5	5	5	3	1	1	3	3	1	4	5	5	4	1	4	5	5	3	5	3	3	5	5	5	5	5
4	4	2	4	5	4	5	5	1	1	1	1	5	5	5	5	3	5	3	5	1	4	4	1	1	3	3	1	5	1	5	1	5	1	5	5	4	1	5	5	5	5	4	5	4	5	5	5	5	5
4	4	3	4	4	5	4	4	5	5	3	3	4	5	4	5	5	5	4	5	2	4	3	5	3	4	5	3	4	4	5	5	5	5	4	5	3	4	4	5	4	5	4	4	3	5	5	5	5	5
4	3	2	3	3	4	4	5	4	4	3	2	5	5	5	4	3	5	2	3	2	4	4	4	3	3	5	2	5	3	2	3	2	3	5	4	5	2	4	5	4	4	3	4	4	4	5	5	5	4
4	5	3	3	3	4	3	4	4	3	2	3	4	3	4	5	1	4	3	3	3	2	2	2	3	4	3	4	3	3	4	3	3	2	3	5	2	3	3	3	5	4	5	5	5	5	5	5	5	5
5	5	1	5	3	4	3	3	3	3	3	3	3	4	3	4	3	5	3	3	3	3	3	1	2	4	3	3	3	2	4	4	3	4	3	5	3	3	3	3	5	3	3	5	5	5	5	5	4	5
4	3	3	4	2	5	4	2	4	3	2	1	5	3	5	4	2	5	4	1	1	5	1	1	2	2	4	2	1	1	3	1	5	1	5	5	4	2	4	4	5	3	3	4	4	5	4	5	3	5
2	5	2	3	2	5	2	1	2	1	1	2	4	3	3	5	3	5	3	2	1	3	4	1	1	3	4	3	2	3	2	3	3	3	2	5	3	1	2	4	5	4	5	4	4	5	5	5	5	5
3	5	1	5	3	3	4	5	2	5	2	2	5	5	4	4	1	4	5	5	2	2	1	1	4	2	3	3	4	1	3	4	5	4	5	2	4	5	3	4	5	5	4	5	3	4	5	5	5	5
4	4	2	4	3	5	3	2	5	5	2	1	5	3	2	3	2	4	3	2	3	2	3	2	1	3	4	1	3	2	3	1	3	2	4	5	2	3	4	4	4	4	3	2	4	5	5	4	5	5
2	4	3	4	2	4	3	3	4	3	1	1	3	3	3	4	2	4	2	3	1	4	4	3	3	4	3	2	3	2	5	2	4	3	4	3	2	4	5	4	5	4	4	5	4	4	5	5	4	3
3	3	2	3	2	3	4	4	4	3	2	2	3	3	3	3	3	3	3	4	2	3	3	2	3	2	3	3	4	4	3	2	3	3	4	3	4	2	4	2	3	4	3	3	3	3	3	3	3	3
5	3	1	5	5	5	5	5	5	5	1	4	4	5	5	4	3	5	4	3	2	4	3	2	2	4	4	3	3	2	1	1	5	3	4	5	3	3	3	5	5	4	5	5	4	5	5	5	4	5
5	5	1	1	5	5	5	5	5	1	1	1	5	5	5	5	1	1	5	5	1	5	1	5	1	5	1	1	5	3	3	1	5	1	5	5	5	5	5	5	5	5	5	5	1	5	5	5	5	5
3	4	1	5	1	5	5	5	3	1	5	3	5	5	5	5	3	5	5	1	3	3	3	3	3	2	5	1	2	4	4	2	3	1	2	3	2	4	2	2	3	2	5	1	3	4	5	5	4	5
1	5	3	5	1	3	4	2	3	3	3	4	1	1	2	2	5	2	3	2	2	1	1	1	2	3	2	1	1	1	3	3	3	3	1	1	1	1	1	1	3	2	1	3	1	5	2	4	1	1
3	4	3	4	2	5	2	3	3	3	4	5	3	1	2	3	5	4	3	2	5	3	2	4	4	5	2	1	4	3	5	4	2	5	4	4	4	3	2	3	4	3	3	4	5	4	3	5	3	2
5	3	1	3	2	5	3	4	4	1	3	3	5	4	4	3	2	5	2	3	2	3	2	3	3	2	4	3	5	4	3	3	4	3	4	5	4	2	5	3	5	5	5	4	5	5	5	5	5	5
2	1	1	2	1	5	3	3	1	3	1	1	3	3	1	4	1	2	1	1	1	3	1	1	1	1	3	3	4	1	1	3	3	1	2	2	3	1	3	4	4	3	4	4	3	4	1	3	2	2
3	3	2	4	2	4	3	3	3	1	5	3	4	3	5	3	3	4	3	3	2	2	2	3	4	4	5	2	2	3	3	4	4	4	4	5	1	1	5	5	5	4	4	3	3	5	5	5	4	4
5	4	4	3	3	5	4	2	5	2	2	3	4	5	5	5	3	3	2	1	1	5	4	1	3	4	3	3	5	2	1	2	5	2	3	3	2	3	5	3	5	4	4	5	3	3	4	4	4	3
4	3	2	1	2	5	2	5	2	3	4	2	4	4	5	3	2	5	3	2	3	4	2	5	3	3	3	1	5	2	3	4	3	4	4	4	5	2	4	2	2	4	3	1	3	5	3	3	4	1
4	4	4	5	3	4	4	4	4	3	4	4	4	3	3	3	3	3	3	4	4	4	4	3	4	4	3	4	3	4	4	3	3	2	4	3	4	3	4	4	3	4	4	4	5	5	4	5	5	4
4	3	3	2	1	5	3	5	5	1	4	3	5	5	1	1	1	4	1	4	5	1	1	5	3	5	5	3	1	1	5	4	1	4	5	4	2	1	3	5	4	5	5	5	5	5	4	5	4	3
3	2	1	1	1	5	4	1	4	1	1	2	5	5	2	2	3	5	3	1	1	2	1	1	3	3	1	1	3	1	4	1	3	3	4	3	3	1	4	4	5	5	4	5	5	4	5	5	5	3
1	3	2	5	3	3	1	5	5	2	3	4	4	2	3	1	3	2	4	1	1	3	4	1	3	2	5	1	3	5	5	3	3	3	1	2	3	3	2	1	5	5	4	3	2	5	5	5	5	5
3	4	1	3	4	5	4	5	3	4	3	2	3	4	5	5	3	5	3	4	2	5	1	4	2	4	5	2	3	5	1	4	4	2	3	5	3	4	4	4	5	3	4	3	5	4	3	5	5	5
1	3	2	3	3	4	3	3	3	3	3	3	3	2	3	4	2	4	3	2	1	3	2	3	2	3	3	2	4	3	2	2	2	1	3	5	3	2	3	3	4	4	5	4	5	4	4	5	4	4
5	5	1	3	2	4	3	4	3	4	5	2	4	4	3	4	1	5	2	3	2	1	4	2	1	3	4	3	4	1	3	3	3	2	2	4	3	1	4	5	5	5	5	4	5	4	5	5	4	5
5	4	3	2	3	5	3	3	3	4	3	2	5	3	4	5	4	4	4	3	3	3	4	2	1	3	4	2	1	3	1	2	3	4	1	5	5	2	1	2	5	4	4	5	5	5	5	5	5	5
4	5	3	4	3	3	4	4	3	4	3	3	5	2	4	4	3	4	3	3	1	3	3	3	3	4	4	3	4	3	4	3	4	3	3	5	3	3	4	4	5	5	5	5	5	5	4	5	5	4
5	5	3	4	2	4	4	3	1	4	2	3	5	4	5	4	3	5	2	3	1	4	2	2	3	4	5	4	4	4	1	2	5	3	4	5	3	5	5	3	4	4	5	5	5	5	5	5	5	5
4	3	1	3	1	5	4	2	4	2	1	5	2	4	3	1	4	3	1	1	5	2	2	1	3	2	1	4	2	1	1	4	3	5	5	4	2	4	5	5	5	5	5	5	5	4	5	5	5	5
5	4	5	5	2	3	4	3	3	3	3	2	4	4	4	5	1	5	1	3	4	4	4	4	4	1	5	5	4	4	5	2	5	4	3	5	5	2	5	5	5	5	5	5	5	5	5	5	5	5
2	4	2	2	5	1	2	3	4	2	3	1	3	4	1	5	2	4	1	3	2	1	1	3	3	2	4	1	4	5	5	5	2	2	5	5	5	3	2	3	1	2	2	2	5	5	1	5	5	5
5	5	2	4	2	4	5	5	5	4	3	1	5	3	3	4	2	5	5	2	1	4	3	2	2	3	4	1	5	5	2	1	4	2	5	5	2	1	5	5	5	5	5	5	5	5	4	5	4	5
4	3	2	3	2	5	4	5	3	4	3	2	4	4	4	4	3	4	3	3	2	3	3	3	3	4	4	2	3	3	4	3	2	3	4	3	3	3	4	4	4	5	5	4	5	4	5	5	5	4
4	5	3	4	5	5	3	5	4	4	3	2	5	5	3	2	2	5	1	2	1	3	4	1	2	4	5	5	3	4	1	3	3	2	4	5	1	5	4	5	5	4	4	5	5	5	5	5	5	5
4	5	2	4	4	5	5	3	2	3	5	5	4	3	4	2	4	4	2	3	2	4	2	3	4	5	5	4	4	1	5	2	4	2	3	2	4	2	3	2	4	5	3	4	4	5	5	5	4	4
4	4	4	3	1	4	5	4	3	3	3	2	5	5	5	4	2	5	2	3	1	2	3	2	2	3	4	4	5	4	3	3	4	5	4	5	4	2	3	4	3	3	2	3	1	4	4	4	2	3
4	4	3	3	1	4	4	5	2	3	2	4	4	4	4	3	2	5	3	3	2	2	3	3	3	2	4	3	4	2	4	3	3	4	2	3	1	4	3	3	4	4	3	5	4	4	4	5	3	3
5	5	3	4	1	5	5	3	5	3	3	1	5	4	4	5	4	4	3	3	3	3	3	3	2	3	4	3	5	3	5	3	4	3	4	3	3	2	3	4	5	4	5	5	5	5	5	5	5	5
5	4	2	4	3	5	3	1	3	1	2	4	1	4	2	1	2	3	1	1	1	3	2	4	1	2	3	2	3	4	1	3	3	2	3	4	5	1	3	4	2	4	4	3	2	1	4	2	2	3
4	3	2	3	1	5	3	4	2	3	2	2	1	3	1	2	1	4	3	3	4	1	2	3	2	2	3	4	3	3	3	2	5	3	1	5	4	2	3	5	5	4	4	3	5	4	5	4	3	3
4	5	3	3	2	4	3	4	2	3	3	3	3	4	4	4	4	4	3	3	3	3	3	3	4	3	3	3	3	4	3	3	4	3	3	4	3	3	4	3	4	3	3	3	4	5	5	4	5	5
4	4	4	2	4	2	4	4	2	4	2	4	3	2	4	2	4	4	4	4	2	3	2	3	3	4	4	5	1	4	2	4	3	3	3	4	3	4	4	3	4	3	3	2	2	5	1	3	3	1
5	4	3	1	2	4	5	3	3	2	3	2	4	2	3	1	2	3	2	3	0	4	2	3	1	2	2	3	5	3	5	2	2	3	1	3	1	2	3	1	4	3	4	2	3	2	5	5	4	4
3	5	4	2	1	4	3	4	2	2	3	2	4	1	4	3	1	4	4	1	5	2	2	4	2	2	5	5	4	5	5	3	2	4	5	5	5	4	3	4	4	3	2	2	2	5	5	4	3	2
3	3	2	2	3	4	2	3	2	1	4	3	2	3	4	3	3	3	3	4	3	3	2	5	4	4	4	3	5	5	4	4	3	4	3	5	3	1	2	3	4	5	3	3	4	5	5	5	5	5
3	2	4	3	4	4	4	4	4	3	4	5	3	4	3	2	2	5	3	4	4	2	2	1	3	2	4	4	2	3	5	4	3	4	3	2	3	4	2	4	3	4	4	3	4	3	3	3	4	2
3	3	3	3	3	3	3	3	3	3	3	3	4	4	4	1	2	4	2	5	5	2	1	3	3	2	4	3	5	5	5	3	3	4	3	3	2	4	3	3	4	4	4	3	3	5	2	4	3	4
4	5	2	4	1	5	5	3	3	4	1	1	5	4	3	3	3	5	3	5	3	5	3	3	1	3	5	1	3	3	2	3	3	2	3	1	4	1	5	5	4	4	3	4	3	3	5	5	3	4
4	5	1	3	3	2	1	5	3	3	3	2	3	3	3	5	3	4	3	5	4	1	4	3	4	3	3	2	3	2	3	2	4	4	2	5	2	3	2	5	4	5	3	5	3	4	5	4	3	5
4	3	3	3	3	3	3	3	4	4	1	1	2	4	5	3	1	4	2	1	4	1	2	3	1	3	2	1	5	1	2	1	4	1	4	5	2	1	4	2	2	4	1	2	4	1	5	2	4	1
5	3	4	4	3	5	3	4	3	3	1	2	4	4	4	3	3	5	2	3	1	3	3	2	3	3	4	3	5	3	1	3	3	2	4	4	4	3	4	4	4	4	4	4	5	5	4	5	5	4
3	4	2	3	2	3	3	3	4	3	2	3	4	4	3	4	3	5	4	3	3	3	4	3	3	3	5	3	5	3	3	2	4	3	5	3	3	2	4	4	4	3	4	3	4	5	5	5	4	5
4	5	3	1	5	5	3	5	3	2	3	2	4	1	5	5	3	4	1	4	1	1	1	1	3	2	4	5	5	3	1	5	5	3	3	4	2	5	5	5	5	4	4	4	2	5	5	4	4	5
5	4	3	2	1	5	3	4	4	5	3	2	4	4	5	4	3	4	5	3	1	2	4	3	2	3	4	2	4	3	1	3	4	2	3	4	1	1	4	3	4	3	4	5	4	5	5	5	5	5
3	2	3	5	2	4	5	5	3	1	1	4	5	5	3	4	4	4	4	3	2	4	3	1	5	4	5	5	5	4	4	2	4	5	4	5	3	1	4	2	4	4	2	4	2	5	5	5	5	5
5	4	5	5	5	5	4	3	3	4	1	1	4	4	3	3	1	5	2	3	2	3	4	3	3	3	3	3	5	3	4	2	4	1	3	4	4	3	5	4	4	5	2	4	5	4	4	3	5	3
5	5	1	4	2	5	4	3	4	4	1	1	5	4	5	4	4	5	3	3	1	4	3	1	3	3	4	2	5	3	1	1	5	1	4	5	4	2	5	3	5	5	4	5	4	4	5	5	5	4
5	3	0	4	2	5	5	3	5	3	3	1	3	4	3	5	3	4	3	1	1	3	3	1	2	3	4	1	4	2	0	3	5	3	4	5	3	3	4	5	3	4	4	4	5	4	4	3	4	4
5	5	3	3	3	5	3	3	1	3	3	2	5	5	5	5	4	5	2	1	1	5	4	1	3	5	4	3	3	3	4	3	5	1	4	5	4	2	3	5	5	5	4	4	5	5	5	5	5	5
4	5	1	2	1	4	3	2	2	1	4	3	2	1	4	4	3	5	3	3	1	2	1	3	1	4	4	2	3	4	1	1	5	2	2	5	5	2	5	4	4	3	5	4	2	5	5	4	5	5
5	5	3	4	5	2	3	5	1	1	3	2	4	3	1	4	2	5	1	4	1	1	4	4	3	5	4	3	2	5	1	2	1	2	3	1	3	2	4	3	4	3	2	3	1	4	3	4	3	1
5	5	3	4	1	5	4	2	4	5	3	1	5	3	5	5	1	5	3	3	1	5	2	1	3	3	5	3	5	4	1	1	1	1	5	5	5	3	1	5	5	5	5	5	5	4	5	5	5	5
3	2	3	4	1	3	4	3	2	2	3	3	3	4	4	3	3	3	1	3	3	2	3	3	1	2	4	3	5	1	3	2	3	2	3	4	2	2	3	5	2	3	2	3	2	3	4	3	2	1
4	5	3	2	3	3	4	4	3	4	4	3	3	3	2	3	2	3	3	2	3	2	2	3	3	2	2	3	4	2	3	3	2	2	1	3	2	2	3	3	5	4	3	3	4	5	4	5	4	4
3	5	3	1	1	3	4	5	1	2	5	3	1	1	3	2	1	4	5	4	3	3	3	2	3	3	2	3	3	4	1	5	1	3	1	3	3	1	4	1	2	1	3	3	2	3	4	3	2	2
4	4	5	1	5	1	3	5	4	4	5	2	3	2	3	4	3	5	2	4	1	2	1	2	5	5	5	4	5	4	5	5	1	5	5	5	5	5	3	4	4	5	5	1	5	5	5	4	5	1
5	4	2	4	5	3	3	3	3	5	3	3	5	4	5	5	4	4	5	3	1	4	1	1	3	4	4	3	5	2	1	3	5	2	3	5	3	3	4	5	3	4	3	5	3	5	5	4	4	5
2	4	2	3	4	3	2	3	2	1	1	1	4	3	2	2	1	5	3	1	2	1	1	1	1	2	3	3	2	3	3	2	2	2	3	4	3	1	4	5	5	5	4	5	4	3	5	5	5	5
5	5	3	3	3	4	5	1	5	3	2	4	5	4	3	3	1	3	4	5	4	2	1	4	3	2	2	1	5	3	3	2	3	4	2	2	2	3	5	3	2	2	2	1	1	2	2	3	3	1
4	5	3	3	1	4	3	5	4	4	5	5	5	3	4	3	4	4	3	5	2	1	2	3	2	4	4	3	5	4	3	4	3	3	5	5	3	3	4	4	4	4	4	3	4	3	5	5	5	5
5	4	4	3	2	5	4	3	3	4	4	5	3	3	3	5	1	3	2	1	3	3	4	2	4	1	3	4	4	3	3	2	3	2	3	5	2	1	3	3	3	3	5	4	4	3	5	3	3	5
4	5	3	3	1	5	4	2	3	4	4	2	5	4	5	4	3	4	1	2	2	1	3	5	1	4	4	4	4	5	4	3	5	3	2	4	3	4	3	4	4	5	3	3	3	5	5	5	5	4
4	4	3	3	2	4	3	3	3	4	2	2	4	4	4	3	3	4	3	2	2	2	3	2	3	3	4	3	4	3	3	2	4	3	4	4	3	2	4	4	4	4	4	4	4	4	5	5	5	4
4	3	3	3	2	4	5	5	2	5	4	3	3	5	2	3	1	4	3	4	4	3	2	4	2	4	3	3	1	4	5	4	2	3	3	1	1	5	4	3	4	2	1	2	1	2	4	3	2	2
3	5	4	3	5	3	5	4	3	4	2	1	4	3	5	1	4	4	1	3	1	5	1	5	1	2	5	5	1	5	1	5	5	5	5	1	5	3	5	5	2	2	4	2	2	5	5	3	3	5
4	3	2	3	4	3	3	5	1	4	3	1	4	5	4	3	3	4	3	3	2	3	3	5	2	2	3	3	4	4	3	5	3	1	4	1	3	3	5	4	4	3	3	3	1	5	5	3	1	5
3	2	4	3	4	2	3	5	5	2	5	2	3	3	5	2	2	3	2	3	2	2	2	2	4	3	4	4	1	2	5	4	4	4	5	4	5	3	3	5	5	5	4	5	3	5	5	4	5	5
3	5	3	1	1	5	3	2	5	1	2	2	3	4	4	5	2	3	1	3	2	2	3	4	3	2	3	1	5	1	3	5	1	2	1	3	1	2	3	3	5	4	5	3	2	5	5	5	3	1
5	5	4	4	4	5	4	5	5	5	4	4	5	2	3	5	4	5	3	5	5	5	3	4	3	4	4	3	4	5	5	5	3	4	4	5	5	5	5	5	5	5	5	5	5	5	5	5	5	5
4	4	3	4	3	2	3	5	3	2	3	2	4	4	5	3	3	4	2	4	3	4	3	3	3	4	3	3	3	4	2	3	2	3	4	4	3	3	5	5	5	4	4	4	4	5	5	5	5	5
2	3	5	2	2	1	5	5	4	5	5	3	1	4	1	1	1	3	5	5	5	3	1	3	2	3	4	4	5	4	5	3	4	1	4	4	2	3	5	4	4	4	3	3	3	5	3	4	2	1
5	4	1	4	2	4	5	5	5	3	3	5	3	4	5	5	3	4	2	5	2	4	3	3	4	3	4	5	4	5	3	4	4	3	4	5	3	2	5	4	5	5	4	4	5	5	5	4	4	5
4	4	2	4	2	4	3	3	4	3	2	2	4	3	4	4	3	4	2	3	3	3	2	3	2	2	3	1	4	3	3	2	4	3	3	4	3	3	3	4	4	4	4	3	4	4	4	5	4	3
3	4	2	3	5	5	2	5	1	2	4	5	5	3	5	3	3	4	5	2	1	1	3	1	4	3	4	2	5	4	1	3	4	2	5	5	3	1	1	3	5	4	4	5	3	5	5	5	4	4
2	3	1	1	3	4	4	5	4	1	4	1	5	1	3	2	1	5	5	4	4	4	4	5	3	4	4	1	3	3	5	5	3	4	5	1	2	2	5	4	4	5	2	3	1	3	1	2	1	1
4	1	1	1	1	4	4	4	3	2	1	1	2	1	3	3	1	4	1	2	3	4	3	4	2	1	3	5	4	1	3	2	3	2	4	1	2	3	3	3	3	4	3	3	3	3	5	4	2	2
5	3	3	2	1	4	4	4	2	4	1	3	5	3	5	4	4	3	2	3	1	3	2	1	3	3	3	1	5	3	1	3	4	4	3	4	1	2	3	3	5	4	4	5	4	4	5	4	4	4
4	5	3	4	1	4	5	3	2	3	3	3	3	3	3	3	3	3	3	3	3	3	3	3	2	3	3	3	3	4	3	2	3	3	3	3	3	1	5	4	5	3	3	3	3	3	3	5	5	4
3	4	5	2	5	3	1	5	2	3	5	4	2	3	5	1	1	5	1	5	3	3	4	5	3	4	5	5	3	1	5	3	5	4	2	5	4	3	3	2	4	5	1	2	1	4	2	2	1	3
5	5	4	4	4	5	3	3	3	3	1	3	5	4	3	3	2	3	3	3	3	3	3	3	3	4	4	3	3	4	5	3	3	3	4	3	3	4	4	4	5	4	4	4	4	5	5	4	5	5
4	4	3	2	4	5	1	4	5	2	1	4	4	5	3	2	1	4	3	4	1	2	1	3	1	2	3	4	4	3	4	5	3	3	5	5	4	3	4	5	5	3	1	3	1	5	5	3	4	1
3	5	1	3	2	2	4	4	1	1	3	2	1	3	3	5	2	1	5	1	3	3	4	3	4	3	3	2	5	3	1	1	5	3	5	3	5	2	1	3	5	3	1	1	1	1	5	4	5	1
5	4	3	5	3	4	2	1	2	3	2	5	5	4	4	5	4	3	2	2	1	3	5	1	3	4	1	2	1	1	2	1	3	2	3	2	3	4	3	4	5	4	4	3	5	4	5	5	4	4
4	4	5	4	5	5	3	5	5	3	5	3	3	3	4	3	3	3	3	3	2	3	2	3	3	3	3	5	3	3	2	5	4	3	3	3	3	1	3	3	1	3	1	1	1	1	5	1	1	1
5	5	3	4	1	5	5	1	1	5	1	1	5	5	5	1	1	5	1	2	1	4	4	1	4	5	4	5	1	1	1	1	3	1	5	5	5	1	5	5	5	4	5	5	5	5	5	5	5	5
5	5	2	3	1	5	5	4	5	4	1	1	5	5	5	1	1	5	1	1	3	1	1	5	5	5	3	4	3	3	4	5	1	5	5	2	3	5	5	5	5	5	5	4	5	5	5	5	5	5
5	5	2	4	4	5	4	4	4	4	1	1	5	4	4	5	2	5	2	4	1	4	2	2	2	4	4	2	4	4	1	2	4	3	4	5	2	3	5	5	5	5	5	5	5	5	5	5	5	5
5	5	2	1	3	5	5	5	2	5	5	3	5	5	3	2	3	5	3	5	1	5	1	1	1	5	5	3	1	5	5	5	2	5	5	5	5	5	5	4	5	3	3	5	4	5	5	5	5	5
5	5	3	3	5	0	1	1	3	5	5	5	4	5	3	2	5	5	5	4	1	4	2	3	1	1	5	5	3	4	3	2	3	5	3	4	1	4	5	3	3	1	1	3	2	5	3	5	3	1
5	5	0	4	4	5	3	3	4	4	3	2	4	3	5	5	2	5	4	3	3	3	2	1	3	3	3	2	4	4	3	2	4	3	4	4	3	2	5	3	5	5	4	5	5	5	4	5	5	4
5	4	4	3	3	4	5	5	3	5	5	2	4	5	5	5	3	3	4	4	4	4	3	3	3	3	3	5	4	3	4	5	3	4	3	5	5	3	4	5	3	4	3	2	3	2	5	4	4	5
5	5	3	5	5	3	3	5	5	5	5	1	5	5	1	5	1	5	5	5	5	3	5	5	1	5	5	5	1	5	5	5	1	5	5	5	5	5	5	5	5	3	1	4	3	4	5	5	5	5
5	2	4	1	5	5	4	3	4	3	5	1	4	2	5	4	2	4	3	3	1	4	2	1	3	1	3	4	4	3	1	3	5	2	1	4	3	2	5	4	5	5	5	4	5	5	5	5	5	5
5	3	4	3	3	5	3	4	4	3	2	2	4	4	2	3	3	4	2	3	2	2	3	4	2	1	2	3	5	5	2	3	2	3	5	4	3	3	4	3	3	4	2	3	2	3	5	4	3	4
4	5	4	3	1	4	3	3	2	4	2	2	4	3	4	3	3	3	2	3	2	3	3	2	3	3	4	4	5	4	4	3	4	5	3	4	3	3	4	4	3	5	3	4	5	4	5	4	5	5
4	5	3	3	2	4	4	4	2	4	3	2	3	4	3	3	4	4	4	4	4	4	4	3	4	3	5	4	4	3	4	4	3	2	5	4	3	3	4	4	2	3	2	2	2	4	3	3	4	1
4	5	3	3	2	4	5	4	3	5	3	1	4	2	2	3	2	3	3	2	4	3	3	4	3	3	4	2	3	2	5	4	2	1	1	2	5	2	4	4	2	2	3	4	4	3	5	3	4	2
4	2	3	2	3	4	5	4	3	2	3	3	2	4	2	3	3	4	3	1	2	1	4	2	2	4	3	4	2	2	3	2	4	3	2	2	3	4	3	5	2	1	2	2	1	5	4	5	4	3
4	4	3	2	1	5	4	5	1	5	5	4	3	3	4	2	5	2	4	0	5	1	3	2	1	3	4	5	5	5	5	3	5	5	2	4	4	2	3	1	5	5	3	4	3	4	4	5	3	4
5	2	3	4	5	4	4	3	2	2	3	2	4	3	5	4	2	4	3	1	2	3	2	3	4	4	4	3	5	2	3	4	5	3	1	5	4	3	3	4	1	1	4	1	5	3	5	3	2	5
5	4	3	4	2	4	5	5	3	3	4	2	0	5	5	5	2	4	3	2	3	3	1	2	1	3	4	3	5	5	2	4	4	1	3	5	4	3	4	4	4	2	3	4	4	5	5	4	5	5
5	3	2	1	1	5	4	4	2	3	2	4	5	2	3	4	3	1	2	2	3	3	2	3	2	3	3	3	3	0	0	0	4	3	1	3	2	1	3	1	5	5	4	5	4	5	5	5	5	5
3	5	2	2	2	3	5	1	1	5	2	1	3	3	4	1	2	5	4	3	5	3	2	5	2	4	5	2	3	1	2	5	3	4	3	2	4	3	5	3	3	2	3	1	2	4	5	3	4	2
3	2	1	2	3	1	5	2	3	1	1	1	3	4	5	5	5	5	5	4	4	3	2	5	2	4	3	3	5	3	3	3	3	4	3	5	4	3	5	3	4	1	3	2	4	3	4	5	5	5
4	4	2	4	4	5	4	3	4	3	2	2	4	4	3	3	4	4	4	2	2	4	4	2	3	2	4	4	3	2	2	4	3	2	4	3	2	2	4	3	5	3	4	4	5	4	2	5	5	4
4	5	1	3	3	4	4	3	1	4	1	1	5	3	1	3	3	5	3	3	2	2	1	3	3	3	3	2	5	3	1	3	3	3	2	3	3	3	4	4	5	4	3	3	5	5	5	4	4	4
4	4	2	3	2	5	4	3	5	3	4	1	5	4	3	4	4	5	4	2	2	4	3	3	2	2	4	2	5	3	2	3	4	3	4	5	3	2	4	3	5	4	3	4	4	4	5	4	4	4
4	3	3	4	2	4	4	3	4	3	3	3	4	3	2	3	3	4	3	4	3	3	4	2	3	4	3	3	5	2	4	3	3	3	3	4	3	3	5	2	4	4	3	4	3	3	3	4	3	3
5	4	2	4	2	1	3	2	5	3	2	3	2	3	4	4	3	4	3	2	3	4	3	3	3	2	3	3	4	2	3	3	3	3	3	3	3	2	3	3	4	5	3	3	3	3	3	5	4	5
5	5	3	3	2	5	5	3	1	3	1	2	5	3	4	5	4	4	5	4	2	2	5	1	4	5	5	2	5	4	1	1	4	2	2	5	4	1	5	3	5	5	5	5	5	5	5	5	5	5
5	5	1	3	2	4	3	3	3	4	1	1	5	3	2	3	3	4	3	2	3	2	1	3	2	4	2	3	4	2	3	3	2	3	3	5	4	3	2	2	4	3	4	4	5	4	5	5	5	5
5	3	3	4	3	5	3	3	3	3	3	2	4	3	4	4	3	3	3	3	1	2	3	3	2	1	1	1	4	3	5	4	4	5	2	3	4	1	4	4	5	4	3	3	4	4	5	5	3	4
4	4	2	4	5	4	4	5	3	1	3	4	3	4	4	5	3	5	3	3	2	4	4	4	3	4	3	4	5	4	5	4	2	4	3	5	4	4	5	2	5	5	4	5	4	5	5	5	4	5
4	3	3	2	1	4	4	5	1	4	2	3	4	5	3	3	5	4	3	4	5	3	2	5	3	4	5	3	3	4	5	1	2	3	5	3	1	2	3	5	5	5	4	3	3	4	5	5	5	5
2	4	1	3	2	4	4	3	2	2	2	1	4	4	5	3	3	2	3	2	3	4	5	3	1	2	3	4	5	4	3	2	1	2	3	4	4	3	2	1	3	4	3	4	3	5	3	3	3	2
5	4	3	2	1	5	3	3	1	3	2	1	4	3	3	3	2	4	4	1	1	4	3	2	3	4	4	2	3	1	1	1	3	3	2	1	2	1	4	3	5	4	4	4	4	5	4	5	4	5
4	3	1	2	3	3	2	1	1	3	2	1	2	2	3	1	2	3	4	2	4	5	1	3	2	3	1	3	5	1	1	1	1	3	4	3	3	3	2	2	3	5	5	4	2	1	5	5	4	5
3	3	2	4	3	4	3	4	5	1	3	2	4	3	5	2	3	5	2	1	3	4	3	5	4	5	3	2	5	1	1	3	2	3	5	4	3	2	3	1	4	5	3	2	1	0	5	3	4	2
4	3	2	4	1	5	5	2	4	5	4	1	5	5	4	5	1	3	2	1	2	5	3	1	4	5	5	2	3	1	4	2	3	5	4	5	5	1	4	5	4	5	5	4	5	3	5	5	4	5
3	4	5	3	3	3	4	5	4	4	2	3	4	5	5	3	3	4	4	4	3	4	3	3	2	3	3	5	4	2	3	5	2	3	2	3	4	4	4	3	3	2	1	2	3	5	5	4	2	3
4	2	4	5	5	1	3	3	2	5	3	2	5	1	3	5	2	3	5	4	3	3	3	4	5	5	5	5	2	5	4	4	3	4	2	3	5	5	3	5	4	4	3	5	5	5	4	4	5	5
4	5	0	4	4	5	5	5	5	5	4	5	4	3	5	5	5	4	4	3	2	1	4	1	5	5	5	5	3	1	2	3	4	2	5	5	4	4	5	5	5	5	5	4	4	5	5	5	0	2
3	5	4	4	4	1	3	4	1	5	4	4	3	5	3	5	5	3	1	5	5	3	4	5	5	3	5	4	5	5	5	5	3	4	5	3	4	4	5	5	5	5	2	2	2	5	5	3	1	1
4	4	2	3	2	4	5	4	4	5	2	2	5	3	5	4	4	5	3	3	1	4	3	2	4	3	4	3	5	3	3	2	5	2	4	5	4	3	4	4	4	3	3	3	3	3	5	3	5	5
5	5	3	4	2	4	4	1	5	4	1	2	5	4	3	5	1	5	4	1	3	5	2	3	4	2	1	2	1	5	4	1	4	5	4	4	3	1	4	4	5	3	3	4	4	3	5	5	5	5
5	5	3	3	5	4	4	5	4	5	4	3	5	3	4	5	2	4	3	4	3	3	2	3	2	3	5	4	3	3	2	3	4	3	3	5	3	3	4	3	5	4	4	4	3	3	5	5	5	5
3	4	4	1	1	1	2	4	1	4	4	4	4	4	1	5	1	4	1	5	3	3	1	3	4	3	3	4	3	4	5	4	3	5	3	2	4	3	1	5	1	1	1	1	1	1	5	1	1	5
3	5	3	1	4	2	4	5	1	3	3	1	5	5	4	3	1	5	2	1	2	3	3	2	3	3	1	4	4	2	1	1	3	2	3	4	2	3	4	5	2	1	2	2	1	5	5	3	1	5
3	5	4	3	2	3	5	1	5	4	5	3	4	2	5	3	2	4	3	1	2	3	5	5	1	5	3	4	1	1	4	5	1	1	5	4	5	3	4	5	4	5	3	3	1	2	1	3	5	5
5	5	5	4	5	4	5	5	5	5	4	3	5	5	5	4	2	4	3	3	1	1	3	1	1	4	5	3	5	4	2	1	5	3	5	5	3	3	4	4	4	4	4	4	3	4	5	5	4	3
3	5	3	2	3	4	3	5	5	5	5	3	4	4	5	3	2	5	3	4	1	3	3	1	5	5	5	5	3	1	2	2	5	3	5	3	4	3	3	5	5	3	2	3	1	5	1	3	1	1
2	5	4	5	5	3	4	5	3	5	4	3	5	1	1	3	4	4	2	5	3	3	2	3	2	3	4	3	3	3	2	5	3	4	1	4	5	4	4	5	2	4	1	2	1	5	2	3	3	2
4	3	2	4	2	4	2	5	1	2	4	2	2	2	5	2	5	5	1	2	2	4	2	1	1	1	3	1	1	3	1	2	5	2	1	5	2	3	5	5	4	1	1	4	2	5	5	5	2	5
4	3	1	3	2	3	3	2	4	2	3	1	5	4	3	4	1	5	3	2	3	3	2	3	3	4	4	1	4	1	3	2	3	3	4	5	4	2	4	3	5	4	3	4	3	4	3	4	5	5
4	3	1	3	1	5	4	4	3	4	2	2	4	4	5	5	3	5	3	2	3	3	3	3	1	3	4	2	4	4	3	2	3	4	4	5	3	2	5	5	5	5	5	4	4	5	5	5	4	4
4	5	3	4	3	4	4	3	3	4	3	2	4	3	4	4	4	4	2	4	1	5	3	2	3	3	4	3	4	5	2	3	4	3	5	4	3	1	4	5	5	5	5	5	5	5	5	5	5	5
4	5	2	4	4	4	5	4	5	3	3	2	4	3	4	3	2	4	4	2	2	3	4	2	3	3	4	2	4	2	3	2	3	3	4	4	2	2	4	3	5	5	4	4	4	4	4	4	4	5
4	3	1	3	3	4	3	4	3	4	1	1	4	3	4	3	1	3	3	3	1	3	3	1	3	1	3	3	1	2	3	1	5	3	1	4	1	1	1	1	5	5	5	3	3	3	5	3	4	3
5	5	3	3	4	5	5	2	4	4	3	3	4	3	2	5	3	4	3	3	2	3	3	4	3	1	4	3	3	4	1	3	3	3	4	5	3	3	4	3	5	3	4	4	4	4	5	5	5	4
4	4	2	3	1	5	4	3	4	4	4	3	2	3	4	4	3	4	3	2	2	4	3	3	3	3	2	2	4	2	3	1	4	3	4	4	3	2	4	3	5	4	4	4	4	4	4	5	5	5
4	5	3	4	2	4	3	4	3	3	2	3	2	4	3	4	3	4	1	4	2	3	3	3	3	2	4	1	4	2	4	3	3	3	4	5	3	4	5	4	5	4	3	4	3	4	5	4	5	5
3	4	1	3	3	4	3	2	3	3	1	1	3	2	3	2	3	4	2	2	1	4	5	1	4	3	5	2	3	2	1	1	4	3	4	5	4	2	4	4	3	2	3	3	2	5	4	5	4	5
5	5	2	3	3	5	4	3	3	4	1	1	5	4	5	4	2	5	4	2	1	4	3	2	3	3	4	3	4	2	4	1	4	2	5	5	2	3	4	5	5	5	5	5	5	5	5	5	5	5
4	3	1	2	4	5	2	2	3	1	2	1	2	4	3	3	3	1	3	2	2	5	5	3	3	2	1	3	4	2	2	2	4	3	2	1	3	2	5	2	5	4	2	4	4	3	3	5	4	1
3	3	3	2	1	4	5	2	3	1	5	5	2	2	1	2	3	5	3	2	3	4	1	1	3	3	4	3	2	2	2	4	3	3	2	2	5	1	4	3	2	4	2	2	2	5	5	4	5	5
3	3	4	3	3	3	3	4	3	3	3	4	3	3	2	3	4	3	3	2	3	3	3	3	3	4	4	3	3	2	3	3	3	3	4	4	3	3	3	2	5	5	5	4	4	4	5	5	5	5
5	4	3	5	2	4	3	5	4	4	4	2	4	5	3	3	2	5	1	3	4	3	3	4	1	3	4	1	3	2	4	3	2	3	3	4	2	3	5	5	3	3	3	3	2	4	5	3	4	1
4	5	4	2	5	3	3	4	4	5	5	5	4	2	1	1	3	5	1	5	5	3	3	4	4	4	1	3	1	5	4	5	1	2	4	2	3	3	3	3	5	1	4	1	3	5	5	5	5	5
5	5	4	4	3	5	3	5	3	2	1	2	5	4	4	3	2	5	3	1	1	4	3	2	3	3	2	4	5	1	3	2	3	3	3	5	3	2	4	2	4	3	3	4	3	5	1	4	4	1
4	5	3	4	1	4	5	4	4	4	3	3	4	4	5	4	4	5	4	3	2	3	1	3	4	4	4	4	4	5	5	5	4	4	4	5	4	5	5	5	4	3	2	3	4	4	5	5	4	5
2	3	4	4	4	5	5	5	4	5	2	2	5	4	4	4	1	5	5	1	3	3	3	2	3	4	3	5	5	3	2	3	1	2	2	5	2	2	4	3	4	3	3	4	3	4	5	5	5	3
4	5	1	3	1	5	5	4	4	3	4	1	5	4	5	3	2	5	3	2	1	5	3	1	3	1	4	2	5	4	1	1	5	3	3	5	2	1	5	3	3	4	3	4	2	5	5	5	5	5
4	1	4	3	2	5	3	4	1	3	2	3	4	3	3	3	2	5	3	3	3	2	3	2	3	3	2	1	3	4	5	4	3	3	2	3	2	4	3	3	5	4	3	4	3	4	3	2	4	3
3	5	2	1	5	4	3	2	4	5	4	3	5	3	2	4	3	4	4	2	1	2	1	4	4	2	3	5	3	1	3	2	4	5	1	5	3	5	3	3	4	3	4	3	4	5	5	5	2	3
5	4	2	3	3	4	5	5	2	3	4	3	5	4	4	5	1	3	1	4	1	3	4	1	3	2	4	3	4	3	1	3	2	4	5	5	3	1	5	3	2	5	5	2	2	4	3	4	2	1
5	5	3	4	3	4	3	4	3	4	3	3	3	4	4	4	3	4	3	3	3	3	3	3	3	3	4	3	4	4	2	0	3	3	4	5	4	2	4	4	5	5	4	5	4	4	5	5	4	5
0	3	2	4	4	5	1	3	4	3	1	2	3	4	3	3	1	3	2	1	3	3	3	2	1	3	4	1	3	2	3	4	3	2	4	4	2	3	2	5	4	5	3	4	2	5	4	5	3	3
5	4	3	3	2	4	4	4	3	5	2	1	4	4	4	4	3	5	3	3	1	4	2	3	2	3	4	4	4	3	3	4	4	3	5	4	3	3	5	4	5	4	5	5	4	3	4	5	5	4
5	3	2	4	2	4	4	3	4	4	1	1	4	2	2	3	2	4	3	2	2	3	3	2	3	2	3	2	4	2	3	3	4	3	2	2	3	2	4	3	3	3	2	2	3	1	4	3	3	2
5	5	0	3	2	5	0	4	5	3	4	1	4	5	1	2	1	3	2	1	2	4	1	2	5	2	1	5	3	5	5	3	4	2	1	1	5	5	2	1	3	4	4	3	4	1	5	5	3	4
5	5	2	3	1	3	4	5	4	5	4	3	4	3	4	5	3	4	1	3	1	3	3	2	3	4	5	3	4	4	3	4	4	4	5	5	3	3	4	5	5	4	3	5	4	5	5	5	4	5
3	3	5	1	5	3	5	5	1	5	5	4	1	3	4	1	3	4	4	3	4	4	1	5	4	1	4	5	3	5	4	5	4	1	3	5	1	5	5	3	3	5	3	4	2	2	2	4	3	2
5	3	4	2	3	4	2	4	3	3	3	2	5	2	2	5	4	4	3	2	5	3	1	5	1	4	3	2	5	3	3	4	2	4	5	5	3	3	4	3	4	2	2	4	4	3	4	3	4	3
5	5	2	3	5	4	3	1	1	4	2	0	5	3	5	4	2	4	3	3	2	2	1	3	4	3	5	3	4	4	3	3	5	5	3	4	3	2	4	5	5	4	3	3	5	4	4	5	3	2
4	3	3	4	3	3	4	4	3	3	3	3	4	3	4	3	4	4	3	3	4	3	3	3	3	4	4	4	4	3	3	3	3	4	3	4	4	3	3	3	4	3	4	3	4	3	4	4	4	4
4	4	2	3	3	4	3	4	4	2	1	3	5	4	2	1	2	4	3	2	2	3	1	3	1	3	4	2	3	2	2	1	4	2	3	5	3	2	4	3	4	4	5	3	4	2	5	5	4	5
4	5	1	3	1	4	5	5	3	2	3	1	4	3	2	3	1	4	3	3	2	1	1	3	3	1	2	1	3	4	5	3	3	2	3	5	2	3	2	4	5	4	3	4	5	3	5	5	4	5
5	5	3	4	3	3	4	3	4	3	3	5	3	4	5	4	5	5	1	3	1	5	2	1	3	4	2	3	5	4	1	3	5	2	3	5	3	5	4	5	3	2	5	3	2	5	5	3	5	3
4	5	4	3	2	4	5	2	5	3	1	1	5	4	4	3	3	5	3	2	3	4	3	3	3	4	3	3	4	2	4	5	3	3	3	4	3	4	5	5	5	4	3	5	3	4	5	5	5	3
3	2	4	4	5	4	5	5	1	4	3	5	4	4	5	5	5	4	3	5	3	3	5	2	3	2	4	5	3	4	5	1	2	4	5	5	4	5	4	5	5	4	5	5	5	5	5	5	5	5
4	5	3	4	4	4	4	5	4	5	3	3	4	5	4	5	3	5	3	3	3	3	4	4	3	3	4	3	4	5	5	3	3	3	4	4	3	4	3	5	3	4	3	3	3	4	5	4	5	4
4	4	2	2	3	4	3	3	4	4	3	2	3	2	2	3	2	4	4	4	3	3	4	3	2	3	4	2	3	3	4	3	4	3	3	4	3	2	4	3	5	5	4	4	5	5	5	5	5	4
4	3	3	3	1	4	3	3	3	3	3	2	3	3	3	3	2	3	3	2	2	3	2	2	3	2	3	3	3	2	3	2	3	3	3	3	3	3	3	3	3	4	3	3	3	4	3	3	3	3
5	5	3	4	1	5	3	2	2	1	3	3	2	5	4	3	2	5	3	3	3	1	1	1	5	4	4	4	4	3	3	3	4	4	3	2	1	2	3	4	3	3	3	5	5	3	4	3	3	4
4	4	1	3	1	4	5	3	3	3	2	1	3	4	4	3	2	5	3	3	4	4	3	3	2	3	2	3	3	2	4	2	2	3	2	5	2	3	3	2	5	4	5	4	5	5	5	5	5	5
4	3	5	3	1	3	4	3	4	2	2	1	3	4	3	2	1	4	2	3	2	3	1	2	3	3	3	3	3	1	3	2	2	2	4	3	2	2	4	4	3	2	1	3	1	4	3	3	4	1
3	4	3	3	2	4	3	3	3	3	4	2	4	3	3	3	3	4	4	3	3	3	3	2	2	3	3	3	3	3	4	3	3	3	3	4	4	3	4	3	4	4	4	5	5	3	5	4	5	5
5	4	3	5	2	5	3	4	4	1	3	5	3	4	1	4	2	4	1	3	2	2	1	1	1	2	5	2	3	5	5	3	3	4	3	2	3	1	3	4	5	5	5	4	3	5	3	5	5	5
3	4	2	3	1	5	4	3	1	1	3	1	2	4	4	5	3	5	3	4	2	3	4	2	3	4	3	2	4	1	5	3	3	5	3	5	3	2	3	4	4	5	4	3	4	5	5	4	3	5
4	3	1	3	2	4	4	3	3	5	4	3	4	4	3	3	2	4	4	3	3	4	3	4	2	3	4	1	3	4	5	3	3	4	3	4	3	3	3	4	4	4	4	3	3	5	5	5	5	5
4	3	2	3	3	2	4	4	5	3	2	5	2	5	4	4	4	5	3	3	3	2	2	3	2	1	2	3	4	3	4	3	1	4	4	5	2	2	3	4	3	3	4	4	3	4	4	5	5	4
3	4	2	2	2	1	2	1	3	2	3	3	2	2	4	3	2	4	2	1	2	2	2	1	2	3	2	2	3	2	4	2	4	4	4	4	3	2	2	3	5	4	3	4	4	3	3	4	4	5
3	4	2	3	2	4	4	2	3	3	4	2	2	3	4	3	3	3	3	2	2	3	3	2	3	4	4	2	5	3	4	2	4	3	4	4	3	2	4	4	4	3	4	4	4	3	4	5	4	5
4	3	2	4	4	3	4	5	4	3	5	5	3	2	4	2	2	4	2	1	2	3	4	3	3	3	2	5	5	4	3	5	2	5	5	5	4	5	3	2	2	3	4	3	2	5	1	1	5	1
4	3	3	3	3	4	3	3	2	4	2	3	4	3	4	4	4	4	4	4	3	4	3	2	3	4	3	2	5	3	4	3	4	4	3	5	3	4	4	2	4	4	5	4	5	5	5	5	5	5
3	4	3	4	5	3	4	2	3	5	1	1	3	3	1	2	1	3	2	5	1	3	3	1	3	3	2	3	4	5	4	1	5	1	3	3	2	3	4	3	4	4	3	4	3	3	5	5	5	1
4	4	2	4	5	5	4	2	4	4	3	2	5	4	5	5	5	5	4	2	1	2	3	2	3	3	5	2	4	3	2	2	4	3	5	5	4	3	5	4	5	5	5	5	5	5	5	5	5	5
3	3	2	2	2	3	3	4	3	3	4	3	3	3	3	3	4	5	3	3	4	4	2	3	2	3	4	3	3	4	5	3	1	3	3	4	4	3	4	2	5	4	3	4	3	4	5	3	4	3
5	5	4	3	1	5	2	3	5	4	3	1	0	3	5	5	4	5	1	5	3	5	1	3	3	5	5	1	4	1	4	5	3	5	5	1	1	5	5	5	5	3	5	5	5	5	5	5	5	5
[truncated: 38 more columns]
